# Supplementary material for: An Empathy and Arts Curriculum During a Pediatrics Clerkship: Impact on Student Empathy and Behavior
Source: MedEdPORTAL. 2024 Jul 12;20:11414. doi: 10.15766/mep_2374-8265.11414 (PMC11239799; doi:10.15766/mep_2374-8265.11414)
Supplement: Supplementary file 1 — Empathy Session 1.pptxEmpathy Session 1 Facilitator Guide.docxEmpathy Session 2.pptxEmpathy Session 2 Facilitator Guide.docxEmpathy Video 1.mp4Empathy Video 2.mp4Empathy Video 3.mp4Empathy Session 2 Student Handout.docxEmpathy Session 1 Evaluation Form.docxEmpathy Session 2 Evaluation Form.docxToronto Empathy Questionnaire.docxEmpathy Behavior Checklists.docx [file mep_2374-8265.11414-s001.zip]

Archive with 13 entries (13 files):
- B. Empathy Session 1 Facilitator Guide.docx
- A. Empathy Session 1.pptx
- C. Empathy Session 2.pptx
- H. Empathy Session 2 Student Handout.docx
- K. Toronto Empathy Questionnaire.docx
- L. Empathy Behavior Checklists.docx
- E. Empathy Video 1.mp4
- F. Empathy Video 2.mp4
- G. Empathy Video 3.mp4
- D. Empathy Session 2 Facilitator Guide.docx
- I. Empathy Session 1 Evaluation Form.docx
- J. Empathy Session 2 Evaluation Form.docx
- _Educational Summary Report_11414.pdf
